# Supplementary material for: Highly Dispersive Gold Nanoclusters Confined within Micropores of Defective UiO-66 for Highly Efficient Aldehyde Oxidation at Mild Conditions
Source: Int J Mol Sci. 2024 Jun 20;25(12):6779. doi: 10.3390/ijms25126779 (PMC11203797; doi:10.3390/ijms25126779)
Supplement: Supplementary file 1 [file ijms-25-06779-s001.zip]

Archive with 1 entries (1 files):
- ijms-3001941-supplementary.pdf
